# Supplementary material for: Trityl Cation-Catalyzed Hosomi-Sakurai Reaction of Allylsilane with β,γ-Unsaturated α-Ketoester to Form γ,γ-Disubstituted α-Ketoesters
Source: Molecules. 2022 Jul 24;27(15):4730. doi: 10.3390/molecules27154730 (PMC9331905; doi:10.3390/molecules27154730)
Supplement: Supplementary file 1 [file molecules-27-04730-s001.zip]

Archive with 1 entries (1 files):
- molecules-1826160-supplementary.pdf
